# Supplementary material for: Application of BisANS fluorescent dye for developing a novel protein assay
Source: PLoS One. 2019 Apr 19;14(4):e0215863. doi: 10.1371/journal.pone.0215863 (PMC6474611; doi:10.1371/journal.pone.0215863)
Supplement: S1 Dataset — All raw data from the study is provided in the RAW data.zip supplementary information. (ZIP) [file pone.0215863.s001.zip]

Archive with 10 entries (10 files):
- RAW data/BisANS Bradf BCA 6mg.xlsx
- RAW data/BisANS BSA saturation.xls
- RAW data/BisANS calibration complex.xls
- RAW data/BisANS calibration simple.xls
- RAW data/BisANS Light stability.xls
- RAW data/BisANS Qubit 6 mg.xlsx
- RAW data/Bradford calibration.xlsx
- RAW data/LIGHT STAB 2 min.pzfx
- RAW data/pH determination.xlsx
- RAW data/pH determination.tif
