# Supplementary material for: Application of BisANS fluorescent dye for developing a novel protein assay
Source: PLoS One. 2019 Apr 19;14(4):e0215863. doi: 10.1371/journal.pone.0215863 (PMC6474611; doi:10.1371/journal.pone.0215863)
Supplement: S1 Dataset — All raw data from the study is provided in the RAW data.zip supplementary information. (ZIP) [file pone.0215863.s001.zip › RAW data/BisANS Bradf BCA 6mg.xlsx]

## Sheet: Summary
																	Mean	SEM
															BSA	BisANS	6.04327	0.0551917
																Bradford	6.13999	0.116655
																BCA	6.30643	0.215519
															NCS	BisANS	11.4649	0.248696
																Bradford	11.2202	0.62138
																BCA	11.9794	1.61546

## Sheet: 02 BisANS
	BIS ANS	6 mg/ml		6800.2	6			BISANS
	7094			7094	6.25923			NGS
	6963			6963	6.14364			14004.5	124.676	12.4676
	7080			7080	6.24688			13209	117.438	11.7438
	7015			7015	6.18952			12794	113.663	11.3663
	6653			6653	5.87012			12955.5	115.132	11.5132
	6543			6543	5.77307			12261.5	108.818	10.8818
	6891			6891	6.08012			12190	108.167	10.8167
	6871			6871	6.06247				Mean	11.4649	mg/ml
	6992			6992	6.16923				SD	0.609177
	7031			7031	6.20364				SEM	0.248696
	6565			6565	5.79248
	6542			6542	5.77218
				Mean	6.04327	mg/ml
				SD	0.19119
				SEM	0.0551917

## Sheet: 03 Bradford
##BLOCKS= 2
Note:
Basic Endpoint Protocol
Use this protocol for endpoint assays that have unknowns that will have concentrations interpolated from a standard curve. Modify the instrument setup for the wavelength(s) of interest for your assay. You may also modify the template to include additional standards, unknowns, and controls. To make modifications, click the plate section to make it active.
READER SUITABILITY:
SpectraMax M2, M2e, M3, M4, M5, and M5e.
SpectraMax Plus 384, 190, SpectraMax 190, 340PC 384 and VersaMax
Emax and Vmax
PROTOCOL REVISION HISTORY:
03/02/11 - Imported from 5.4 and edited. (ELM)
10/11/11 - Updated with the additional instruments supported in SMP 6.1
~End
Plate:	Plate1	2018-01-03	PlateFormat	Endpoint	Absorbance	Raw	FALSE	1						1	595	6	5	96	1
	Temperature(¡C)	1	2	3	4	5	6	7	8	9	10	11	12
	2018-09-23											Mean BG						NGS + BG	- BG	mg/mL
								1.4918	1.3409	0.4965		0.49905		0.99275	6.50664			1.7883	1.28925	8.70631
								1.3413	1.4764	0.5016				0.84225	5.52024			1.9698	1.8768	12.674
								1.4724	1.4907	0.0372				0.97335	6.37949			1.8803	1.7873	12.0696
								1.3477	1.4593					0.84865	5.56219			1.6747	1.5817	10.6812
								1.4812	1.3931					0.98215	6.43717			1.9527	1.8597	12.5586
								1.4519	1.4836					0.95285	6.24513			1.6673	1.5743	10.6313
														0.84185	5.51762			Mean	1.66151	11.2202
														0.97735	6.40571			SD	0.225391	1.52206
		1	2	3	4	5	6	7	8	9	10	11	12	0.99165	6.49943			SEM	0.0920154	0.62138
														0.96025	6.29363
								1.4918	1.3409	0.4965				0.89405	5.85974
								1.3413	1.4764	0.5016				0.98455	6.4529
								1.4724	1.4907	0.0372				Mean	6.13999	mg/ml
								1.3477	1.4593					SD	0.404105
								1.4812	1.3931					SEM	0.116655
								1.4519	1.4836
~End
Original Filename: BRADFORD 02 6mg_ml; Date Last Saved: 2018.02.16. 13:10:42

## Sheet: 04 BCA
Basic Endpoint Protocol
Use this protocol for endpoint assays that have unknowns that will have concentrations interpolated from a standard curve. Modify the instrument setup for the wavelength(s) of interest for your assay. You may also modify the template to include additional standards, unknowns, and controls. To make modifications, click the plate section to make it active.
READER SUITABILITY:
SpectraMax M2, M2e, M3, M4, M5, and M5e.
SpectraMax Plus 384, 190, SpectraMax 190, 340PC 384 and VersaMax
Emax and Vmax
PROTOCOL REVISION HISTORY:
03/02/11 - Imported from 5.4 and edited. (ELM)
10/11/11 - Updated with the additional instruments supported in SMP 6.1
~End
Plate:	Plate1	1.3	PlateFormat	Endpoint	Absorbance	Raw	FALSE	1						1	562	2	4	96	1	8
	Temperature(¡C)	1	2	3	4	5	6	7	8	9	10	11	12
	24.4
			Mean BG
	0.0916	0.0944	0.093							NGS
	S								NGS + BG	- BG	mg/mL
	0.5403				0.4473	7.15184			1.4963	1.4033	16.2676
	0.4411				0.3481	5.56574			0.7753	0.6823	7.9095
	0.5429				0.4499	7.19341			0.8572	0.7642	8.85891
	0.4372				0.3442	5.50338			1.1078	1.0148	11.764
	0.5557				0.4627	7.39807			1.5876	1.4946	17.326
	0.5174				0.4244	6.7857			0.9341	0.8411	9.75037
	0.4211				0.3281	5.24596				Mean	11.9794
	0.4541				0.3611	5.7736				SD	3.95706
	0.4435				0.3505	5.60411				SEM	1.61546
	0.5052				0.4122	6.59063
					0.4034	6.44993
					0.4012	6.41475
					Mean	6.30643	mg/ml
~End					SD	0.746579
Original Filename: BCA 6 mg_ml and NGS; Date Last Saved: 2018.02.16. 14:05:34					SEM	0.215519
