# Supplementary material for: Application of BisANS fluorescent dye for developing a novel protein assay
Source: PLoS One. 2019 Apr 19;14(4):e0215863. doi: 10.1371/journal.pone.0215863 (PMC6474611; doi:10.1371/journal.pone.0215863)
Supplement: S1 Dataset — All raw data from the study is provided in the RAW data.zip supplementary information. (ZIP) [file pone.0215863.s001.zip › RAW data/BisANS BSA saturation.xls]

## Sheet: Munka1
	0	2	4	6	8	10	12	14	16	18	29	31	33	35	37	39	41	43	45	47	49	51	53	55	57	59	61	63	65	67	69	71	73	75	77	79	81	83	85	87	89	91	93	95	97	99	101	103	105
	650	647	650	649	647	643	644	646	646	645	4984	5147	4802	4855	4897	4944	4973	4996	5020	5031	5047	5029	5025	5022	5043	5060	5068	5073	5069	5087	5096	5092	5102	5096	5105	5120	5138	5137	5128	5138	5140	5144	5143	5157	5158	5152	5173	5164	5156
	649	649	650	648	648	649	644	644	646	645	5270	5119	4916	4988	4888	4915	4936	4963	4967	4982	5002	4999	5027	5029	5038	5047	5048	5041	5056	5054	5063	5059	5082	5073	5083	5079	5091	5088	5099	5099	5094	5098	5096	5104	5110	5108	5131	5112	5133
	652	649	645	646	647	645	643	645	644	644	5250	5275	5635	5757	5798	5849	5880	5901	5924	5937	5967	5970	6001	6014	5940	5954	5954	5968	5991	5999	6016	6006	6016	6041	6038	6038	6040	6042	6070	6058	6065	6079	6071	6076	6076	6087	6095	6094	6098
	649	650	648	647	647	645	644	643	643	641	4842	4972	5075	5127	5161	5185	5201	5245	5241	5278	5280	5282	5285	5288	5316	5291	5304	5330	5315	5326	5344	5339	5336	5342	5344	5357	5360	5360	5349	5368	5364	5366	5361	5362	5373	5376	5374	5367	5366
	645	645	648	641	646	643	640	641	641	640	5303	5392	5495	5563	5619	5655	5674	5690	5703	5746	5741	5760	5774	5790	5794	5790	5804	5799	5806	5807	5825	5820	5841	5830	5835	5834	5834	5858	5851	5849	5850	5862	5862	5795	5820	5820	5830	5815	5817
	0	2	4	6	8	10	12	14	16	18	29	31	33	35	37	39	41	43	45	47	49	51	53	55	57	59	61	63	65	67	69	71	73	75	77	79	81	83	85	87	89	91	93	95	97	99	101	103	105
	649	648	648.2	646.2	647	645	643	643.8	644	643	6529.8	6581	6584.6	6658	6672.6	6709.6	6732.8	6759	6771	6794.8	6807.4	6808	6822.4	6828.6	6826.2	6828.4	6835.6	6842.2	6847.4	6854.6	6868.8	6863.2	6875.4	6876.4	6881	6885.6	6892.6	6897	6899.4	6902.4	6902.6	6909.8	6906.6	6898.8	6907.4	6908.6	6920.6	6910.4	6914
	2.54951	2	2.04939	3.11448	0.707107	2.44949	1.73205	1.92354	2.12132	2.34521	205.054	159.717	363.919	385.518	417.578	422.833	424.3	419.793	424.073	428.287	428.634	437.763	444.845	452.238	420.997	420.438	420.458	422.383	429.536	427.991	431.722	429.689	429.981	438.55	434.199	430.713	424.502	430.986	438.772	430.815	434.345	439.346	437.851	421.99	423.997	429.169	424.196	427.975	426.642
	1.14018	0.894427	0.916515	1.39284	0.316228	1.09545	0.774597	0.860233	0.948683	1.04881	91.703	71.4276	162.75	172.409	186.747	189.097	189.753	187.737	189.651	191.536	191.691	195.774	198.941	202.247	188.275	188.026	188.034	188.896	192.094	191.403	193.072	192.163	192.293	196.126	194.18	192.621	189.843	192.743	196.225	192.666	194.245	196.482	195.813	188.72	189.617	191.93	189.706	191.396	190.8
															60 ug/mL BSA
															2 min incubation time (room temperature in dark)
[truncated: 101 more columns]
