# Supplementary material for: Application of BisANS fluorescent dye for developing a novel protein assay
Source: PLoS One. 2019 Apr 19;14(4):e0215863. doi: 10.1371/journal.pone.0215863 (PMC6474611; doi:10.1371/journal.pone.0215863)
Supplement: S1 Dataset — All raw data from the study is provided in the RAW data.zip supplementary information. (ZIP) [file pone.0215863.s001.zip › RAW data/BisANS calibration complex.xls]

## Sheet: 01 Summary
	0	1	2	3	4	5	6	7	8	9	10	11	12	13	14	15
		1880	2875	3420	4690	4953	6184	7520	8468	8934	8464	10650	11234	11569	11734	13731
Buffer	1030	2092	3002	3718	5085	5661	6812	8252	8975	9549	9937	11414	11301	11778	12823	15468
BR	636	1909	2934	3350	4862	5784	6944	7735	8812	9544	10661	10873	11133	11760	12768	15222
		1960.33	2937	3496	4879	5466	6646.67	7835.67	8751.67	9342.33	9687.33	10979	11222.7	11702.3	12441.7	14807
	394	1324.33	2301	2860	4243	4830	6010.67	7199.67	8115.67	8706.33	9051.33	10343	10586.7	11066.3	11805.7	14171
	0	1	2	3	4	5	6	7	8	9	10	11	12	13	14	15
		1183	1809	2168	2967	3148	3952	4784	5371	5649	5433	6859	7204	6999	7606	8959
BisANS		1315	1894	2352	3234	3602	4359	5246	5735	6098	6397	7339	7253	7564	8298	10061
BR	636	1209	1861	2125	3089	3676	4427	4933	5631	6104	6869	7047	7212	7566	8299	9872
		1235.67	1854.67	2215	3096.67	3475.33	4246	4987.67	5579	5950.33	6233	7081.67	7223	7376.33	8067.67	9630.67
	0	1	2	3	4	5	6	7	8	9	10	11	12	13	14	15
	394	1324.33	2301	2860	4243	4830	6010.67	7199.67	8115.67	8706.33	9051.33	10343	10586.7	11066.3	11805.7	14171
		1	2	3	4	5	6	7	8	9	10	11	12	13	14	15
		1235.67	1854.67	2215	3096.67	3475.33	4246	4987.67	5579	5950.33	6233	7081.67	7223	7376.33	8067.67	9630.67
		10	20	30	40	50	60	70	80	90	100
		765	1562.83	2022.5	3154.83	3637.67	4613.33	5578.67	6332.33	6813.33	7127.17
																	.

## Sheet: Munka1
			Test Name BIS-ANS ID 1: ID 2: ID 3:													2018.08.27 08:32:10
						Calc. Range Start 1	1		Stop 1	1			Calc. Range Start 2	0		Stop 2	0
	Well	Cont.	CH	Cycles	2	3	4	5	6	7	8	9	10	11	12	13	14	15
			t	0
			C	0
	B02	X1	1	940
	B03	X4	1	1880
	B04	X7	1	2875
	B05	X10	1	3420
	B06	X13	1	4690
	B07	X16	1	4953
	B08	X19	1	6184
	B09	X22	1	7520
	B10	X25	1	8468
	B11	X28	1	8934
	C02	X2	1	1030
	C03	X5	1	2092
	C04	X8	1	3002
	C05	X11	1	3718
	C06	X14	1	5085
	C07	X17	1	5661
	C08	X20	1	6812
	C09	X23	1	8252
	C10	X26	1	8975
	C11	X29	1	9549
	D02	X3	1	636
	D03	X6	1	1909
	D04	X9	1	2934
	D05	X12	1	3350
	D06	X15	1	4862
	D07	X18	1	5784
	D08	X21	1	6944
	D09	X24	1	7735
	D10	X27	1	8812
	D11	X30	1	9544
			Test Name BIS-ANS ID 1: ID 2: ID 3:													2018.08.27 08:33:32
						Calc. Range Start 1	1		Stop 1	1			Calc. Range Start 2	0		Stop 2	0
	Well	Cont.	CH	Cycles	2	3	4	5	6	7	8	9	10	11	12	13	14	15
			t	0
			C	0
	B02	X1	1	586
	B03	X4	1	1183
	B04	X7	1	1809
	B05	X10	1	2168
	B06	X13	1	2967
	B07	X16	1	3148
	B08	X19	1	3952
	B09	X22	1	4784
	B10	X25	1	5371
	B11	X28	1	5649
	C02	X2	1	647
	C03	X5	1	1315
	C04	X8	1	1894
	C05	X11	1	2352
	C06	X14	1	3234
	C07	X17	1	3602
	C08	X20	1	4359
	C09	X23	1	5246
	C10	X26	1	5735
	C11	X29	1	6098
	D02	X3	1	404
	D03	X6	1	1209
	D04	X9	1	1861
	D05	X12	1	2125
	D06	X15	1	3089
	D07	X18	1	3676
	D08	X21	1	4427
	D09	X24	1	4933
	D10	X27	1	5631
	D11	X30	1	6104
			Test Name BIS-ANS ID 1: ID 2: ID 3:													2018.08.27 08:47:43
						Calc. Range Start 1	1		Stop 1	1			Calc. Range Start 2	0		Stop 2	0
	Well	Cont.	CH	Cycles	2	3	4	5	6	7	8	9	10	11	12	13	14	15
			t	0
			C	0
	E02	X4	1	8464
	E03	X7	1	11234
	E04	X10	1	10650
	E05	X13	1	9969
	E06	X16	1	11734
	E07	X19	1	13731
	E09	X2	1	1019
	F02	X5	1	9937
	F03	X8	1	11301
	F04	X11	1	11414
	F05	X14	1	11778
	F06	X17	1	12823
	F07	X20	1	15468
	F09	X1	1	638
	G02	X6	1	10661
	G03	X9	1	11133
	G04	X12	1	10873
	G05	X15	1	11760
	G06	X18	1	12768
	G07	X21	1	15222
	G09	X3	1	1018
			Test Name BIS-ANS ID 1: ID 2: ID 3:													2018.08.27 08:49:43
						Calc. Range Start 1	1		Stop 1	1			Calc. Range Start 2	0		Stop 2	0
	Well	Cont.	CH	Cycles	2	3	4	5	6	7	8	9	10	11	12	13	14	15
			t	0
			C	0
	E02	X4	1	5433
	E03	X7	1	7204
	E04	X10	1	6859
	E05	X13	1	6399
	E06	X16	1	7606
	E07	X19	1	8959
	E09	X2	1	645
	F02	X5	1	6397
	F03	X8	1	7253
	F04	X11	1	7339
	F05	X14	1	7564
	F06	X17	1	8298
	F07	X20	1	10061
	F09	X1	1	405
	G02	X6	1	6869
	G03	X9	1	7212
	G04	X12	1	7047
	G05	X15	1	7566
	G06	X18	1	8299
	G07	X21	1	9872
	G09	X3	1	647

## Sheet: Munka2
NOVOstar				Test Name:	BIS-ANS			2018.08.27 08:32:10
BMG Labtechnologies				ID 1,2,3:
Fluorescence, plate mode							Kinetic window		1	2	3	4
Meas. plate		COSTAR 3695 96					No. of cycles		1	-	-	-
							Cycle time [s]		59	-	-	-
Gain		1176					Meas. start time [s]		0	-	-	-
Excitation filter		405					No. of flashes		30	-	-	-
Emission filter		520EM
Pos. delay [s]		0.2					Additional shaking 3s before first cycle
Reading direct.		2					Calculation Start1 1 Stop1 1				Start2 0 Stop2 0
Comment
	Calculation:								Channel	Table content
	Table 1										0.0795	0.0724
A
B		940	1880	2875	3420	4690	4953	6184	7520	8468	8934
C		1030	2092	3002	3718	5085	5661	6812	8252	8975	9549
D		636	1909	2934	3350	4862	5784	6944	7735	8812	9544
E
F
G
H
	1	2	3	4	5	6	7	8	9	10	11	12
NOVOstar				Test Name:	BIS-ANS			2018.08.27 08:33:32
BMG Labtechnologies				ID 1,2,3:
Fluorescence, plate mode							Kinetic window		1	2	3	4
Meas. plate		COSTAR 3695 96					No. of cycles		1	-	-	-
							Cycle time [s]		59	-	-	-
Gain		1105					Meas. start time [s]		0	-	-	-
Excitation filter		405					No. of flashes		30	-	-	-
Emission filter		520EM
Pos. delay [s]		0.2					Additional shaking 3s before first cycle
Reading direct.		2					Calculation Start1 1 Stop1 1				Start2 0 Stop2 0
Comment
	Calculation:								Channel	Table content
	Table 1										0.0795	0.0724
A
B		586	1183	1809	2168	2967	3148	3952	4784	5371	5649
C		647	1315	1894	2352	3234	3602	4359	5246	5735	6098
D		404	1209	1861	2125	3089	3676	4427	4933	5631	6104
E
F
G
H
	1	2	3	4	5	6	7	8	9	10	11	12
NOVOstar				Test Name:	BIS-ANS			2018.08.27 08:47:43
BMG Labtechnologies				ID 1,2,3:
Fluorescence, plate mode							Kinetic window		1	2	3	4
Meas. plate		COSTAR 3695 96					No. of cycles		1	-	-	-
							Cycle time [s]		59	-	-	-
Gain		1176					Meas. start time [s]		0	-	-	-
Excitation filter		405					No. of flashes		30	-	-	-
Emission filter		520EM
Pos. delay [s]		0.2					Additional shaking 3s before first cycle
Reading direct.		2					Calculation Start1 1 Stop1 1				Start2 0 Stop2 0
Comment
	Calculation:								Channel	Table content
	Table 1										0.0795	0.0724
A
B
C
D
E		8464	11234	10650	9969	11734	13731		1019
F		9937	11301	11414	11778	12823	15468		638
G		10661	11133	10873	11760	12768	15222		1018
H
	1	2	3	4	5	6	7	8	9	10	11	12
NOVOstar				Test Name:	BIS-ANS			2018.08.27 08:49:43
BMG Labtechnologies				ID 1,2,3:
Fluorescence, plate mode							Kinetic window		1	2	3	4
Meas. plate		COSTAR 3695 96					No. of cycles		1	-	-	-
							Cycle time [s]		59	-	-	-
Gain		1106					Meas. start time [s]		0	-	-	-
Excitation filter		405					No. of flashes		30	-	-	-
Emission filter		520EM
Pos. delay [s]		0.2					Additional shaking 3s before first cycle
Reading direct.		2					Calculation Start1 1 Stop1 1				Start2 0 Stop2 0
Comment
	Calculation:								Channel	Table content
	Table 1										0.0795	0.0724
A
B
C
D
E		5433	7204	6859	6399	7606	8959		645
F		6397	7253	7339	7564	8298	10061		405
G		6869	7212	7047	7566	8299	9872		647
H
	1	2	3	4	5	6	7	8	9	10	11	12

## Sheet: Munka3
NOVOstar				Test name:	BIS-ANS					2018.08.27 08:32:10
BMG Labtechnologies				ID 1,2,3:
Fluorescence, plate mode							Kinetic window		1	2	3	4
Measurement plate		COSTAR 3695 96					No. of cycles		1	-	-	-
Reagent plate		<empty>					Cycle time [s]		59	-	-	-
							Meas. start time [s]		0	-	-	-
							No. of flashes		30	-	-	-
Gain		1176
Excitation filter		405
Emission filter		520EM
Last req. value [%]		1
Positioning delay [s]		0.2
Shake width [mm]		1
Shake mode		orbital
Additional shaking		3s before first cycle
Pause cycle		0
Pause duration [s]		0
Target temperature			off
Reading direction		2					Calculation Start1 1 Stop1 1				Start2 0 Stop2 0
Comment
Software version control				1.20-0
Software version evaluation				1.20-0 B:0044
Serial number				700-0115
User				USER
NOVOstar				Test name:	BIS-ANS					2018.08.27 08:33:32
BMG Labtechnologies				ID 1,2,3:
Fluorescence, plate mode							Kinetic window		1	2	3	4
Measurement plate		COSTAR 3695 96					No. of cycles		1	-	-	-
Reagent plate		<empty>					Cycle time [s]		59	-	-	-
							Meas. start time [s]		0	-	-	-
							No. of flashes		30	-	-	-
Gain		1105
Excitation filter		405
Emission filter		520EM
Last req. value [%]		1
Positioning delay [s]		0.2
Shake width [mm]		1
Shake mode		orbital
Additional shaking		3s before first cycle
Pause cycle		0
Pause duration [s]		0
Target temperature			off
Reading direction		2					Calculation Start1 1 Stop1 1				Start2 0 Stop2 0
Comment
Software version control				1.20-0
Software version evaluation				1.20-0 B:0044
Serial number				700-0115
User				USER
NOVOstar				Test name:	BIS-ANS					2018.08.27 08:47:43
BMG Labtechnologies				ID 1,2,3:
Fluorescence, plate mode							Kinetic window		1	2	3	4
Measurement plate		COSTAR 3695 96					No. of cycles		1	-	-	-
Reagent plate		<empty>					Cycle time [s]		59	-	-	-
							Meas. start time [s]		0	-	-	-
							No. of flashes		30	-	-	-
Gain		1176
Excitation filter		405
Emission filter		520EM
Last req. value [%]		1
Positioning delay [s]		0.2
Shake width [mm]		1
Shake mode		orbital
Additional shaking		3s before first cycle
Pause cycle		0
Pause duration [s]		0
Target temperature			off
Reading direction		2					Calculation Start1 1 Stop1 1				Start2 0 Stop2 0
Comment
Software version control				1.20-0
Software version evaluation				1.20-0 B:0044
Serial number				700-0115
User				USER
NOVOstar				Test name:	BIS-ANS					2018.08.27 08:49:43
BMG Labtechnologies				ID 1,2,3:
Fluorescence, plate mode							Kinetic window		1	2	3	4
Measurement plate		COSTAR 3695 96					No. of cycles		1	-	-	-
Reagent plate		<empty>					Cycle time [s]		59	-	-	-
							Meas. start time [s]		0	-	-	-
							No. of flashes		30	-	-	-
Gain		1106
Excitation filter		405
Emission filter		520EM
Last req. value [%]		1
Positioning delay [s]		0.2
Shake width [mm]		1
Shake mode		orbital
Additional shaking		3s before first cycle
Pause cycle		0
Pause duration [s]		0
Target temperature			off
Reading direction		2					Calculation Start1 1 Stop1 1				Start2 0 Stop2 0
Comment
Software version control				1.20-0
Software version evaluation				1.20-0 B:0044
Serial number				700-0115
User				USER
