# Supplementary material for: Application of BisANS fluorescent dye for developing a novel protein assay
Source: PLoS One. 2019 Apr 19;14(4):e0215863. doi: 10.1371/journal.pone.0215863 (PMC6474611; doi:10.1371/journal.pone.0215863)
Supplement: S1 Dataset — All raw data from the study is provided in the RAW data.zip supplementary information. (ZIP) [file pone.0215863.s001.zip › RAW data/BisANS calibration simple.xls]

## Sheet: 01 Summary
																		928
		635	914	2213	3456	4477	6070	6907	8715	10645	11812	12446	13660	14838	15856	18020	18152	20908
		446	642	1538	2435	3199	4302	4851	6176	7462	8351	8822	9567	10354	11149	12692	12891	14620
		10	20	30	40	50	60	70	80	90	100
		1418.5	2488.5	3381	4729	5422	6988.5	8596.5	9624.5	10177	11156.5
																	.

## Sheet: Munka1
	Buffer		Dye
	635		446
	914		642
	2213	1299	1538		10	1418.5
	3456	2542	2435		20	2488.5
	4477	3563	3199		30	3381
	6070	5156	4302		40	4729
	6907	5993	4851		50	5422
	8715	7801	6176		60	6988.5
	10645	9731	7462		70	8596.5
	11812	10898	8351		80	9624.5
	12446	11532	8822		90	10177
	13660	12746	9567		100	11156.5
	14838	13924	10354		110	12139
	15856	14942	11149		120	13045.5
	18020	17106	12692		130	14899
	18152	17238	12891		140	15064.5
	20908	19980	14620		150	17300
					10	1299
					20	2542
					30	3563
					40	5156
					50	5993
					60	7801
					70	9731
					80	10898
					90	11532
					100	12746
					110	13924
					120	14942
					130	17106
					140	17238
					150	19980
					10	1538
					20	2435
					30	3199
					40	4302
					50	4851
					60	6176
					70	7462
					80	8351
					90	8822
					100	9567
					110	10354
					120	11149
					130	12692
					140	12891
					150	14620
