# Supplementary material for: Application of BisANS fluorescent dye for developing a novel protein assay
Source: PLoS One. 2019 Apr 19;14(4):e0215863. doi: 10.1371/journal.pone.0215863 (PMC6474611; doi:10.1371/journal.pone.0215863)
Supplement: S1 Dataset — All raw data from the study is provided in the RAW data.zip supplementary information. (ZIP) [file pone.0215863.s001.zip › RAW data/BisANS Light stability.xls]

## Sheet: CALCULATION
RAW	7522	8192	8315	8191	7982	10226	642		5360	5821	5900	5833	5668	7334	457
	7528	8123	7970	8381	9174	8407	900		5313	5775	5650	5976	6558	6015	644
	7643	7118	8050	7856	8010	8760	883		5440	5037	5720	5594	5728	6269	627
	7690	8531	8206	7930	7961	8489	909		5472	6067	5902	5672	5669	6136	643
	7141	7999	7659	7296	7784	8645	908		5088	5723	5474	5217	5550	6189	649
	7131	8070	8170	8377	8009	6900	962	915.5	5052	5742	5801	5939	5728	4929	684	650.75
Háttér nélkül	6622	7292	7415	7291	7082	9326			5360	5821	5900	5833	5668	7334
	6628	7223	7070	7481	8274	7507			5313	5775	5650	5976	6558	6015
	6743	6218	7150	6956	7110	7860	15.5		5440	5037	5720	5594	5728	6269	651
	6790	7631	7306	7030	7061	7589			5472	6067	5902	5672	5669	6136
	6241	7099	6759	6396	6884	7745			5088	5723	5474	5217	5550	6189
	6231	7170	7270	7477	7109	6000			5052	5742	5801	5939	5728	4929
	Nature	40 000 lux	254 nm UV	366 nm UV	Room	Sun		Comp	Nature	40 000 lux	254 nm UV	366 nm UV	Room
Átlag	5991	6556.5	6657.5	6562	6375	8330			6891	7456.5	7557.5	7462	7275	9230
(DW+Festék)	5970.5	6499	6360	6728.5	7416	6761			6870.5	7399	7260	7628.5	8316	7661
	6091.5	5627.5	6435	6275	6419	7064.5	333.25		6991.5	6527.5	7335	7175	7319	7964.5
	6131	6849	6604	6351	6365	6862.5			7031	7749	7504	7251	7265	7762.5
	5664.5	6411	6116.5	5806.5	6217	6967			6564.5	7311	7016.5	6706.5	7117	7867
	5641.5	6456	6535.5	6708	6418.5	5464.5			6541.5	7356	7435.5	7608	7318.5	6364.5
								Bonferroni's multiple comparisons test	Mean Diff,	95% CI of diff,	Significant?	Summary
								Nature vs. 40 000 lux	-484.7	-1227 to 257,9	No	ns
								Nature vs. 254 nm UV	-536.3	-859,0 to -213,6	Yes	**
								Nature vs. 366 nm UV	-490	-1071 to 91,33	No	ns
								Nature vs. Room	-619.8	-1316 to 75,93	No	ns
									Nature	40 000 lux	254 nm UV	366 nm UV	Room
								Mean	6995	7300	7352	7305	7435
								Std. Deviation	211.6	408.7	196.8	346.1	437.9
								Std. Error of Mean	86.4	166.9	80.33	141.3	178.8
															Mean	SEM
											Influence	Dark			6995	86.4
												Light	White (lux)	150	7435	178.8
														40000	7300	166.9
													UV (nm)	254	7352	80.33
														366	7305	141.3

## Sheet: DW BG 01
		Test Name BIS-ANS ID 1: ID 2: ID 3:													2018.02.15 05:36:46
					Calc. Range Start 1	1		Stop 1	1			Calc. Range Start 2	0		Stop 2	0
Well	Cont.	CH	Cycles	2	3	4	5	6	7	8	9	10	11	12	13	14	15	16	17	18	19	20	21	22	23	24	25	26	27	28	29	30	31	32	33	34	35	36	37	38	39	40	41	42	43	44	45	46	47
		t	0
		C	0
B02	X7	1	7522
B03	X8	1	8192
B04	X9	1	8315
B05	X10	1	8191
B06	X11	1	7982
B07	X12	1	10226
B08	X1	1	642
C02	X13	1	7528
C03	X14	1	8123
C04	X15	1	7970
C05	X16	1	8381
C06	X17	1	9174
C07	X18	1	8407
C08	X2	1	900
D02	X19	1	7643
D03	X20	1	7118
D04	X21	1	8050
D05	X22	1	7856
D06	X23	1	8010
D07	X24	1	8760
D08	X3	1	883
E02	X25	1	7690
E03	X26	1	8531
E04	X27	1	8206
E05	X28	1	7930
E06	X29	1	7961
E07	X30	1	8489
E08	X4	1	909
F02	X31	1	7141
F03	X32	1	7999
F04	X33	1	7659
F05	X34	1	7296
F06	X35	1	7784
F07	X36	1	8645
F08	X5	1	908
G02	X37	1	7131
G03	X38	1	8070
G04	X39	1	8170
G05	X40	1	8377
G06	X41	1	8009
G07	X42	1	6900
G08	X6	1	962
[truncated: 203 more columns]

## Sheet: DW BG 02
NOVOstar				Test Name:	BIS-ANS			2018.02.15 05:36:46
BMG Labtechnologies				ID 1,2,3:
Fluorescence, plate mode							Kinetic window		1	2	3	4
Meas. plate		COSTAR 3695 96					No. of cycles		1	-	-	-
							Cycle time [s]		42	-	-	-
Gain		1158					Meas. start time [s]		0	-	-	-
Excitation filter		405					No. of flashes		30	-	-	-
Emission filter		520
Pos. delay [s]		0.2					Additional shaking 3s before first cycle
Reading direct.		1					Calculation Start1 1 Stop1 1				Start2 0 Stop2 0
Comment
	Calculation:								Channel	Table content
	Table 1										0.0795	0.0724
A
B		7522	8192	8315	8191	7982	10226	642
C		7528	8123	7970	8381	9174	8407	900
D		7643	7118	8050	7856	8010	8760	883
E		7690	8531	8206	7930	7961	8489	909
F		7141	7999	7659	7296	7784	8645	908
G		7131	8070	8170	8377	8009	6900	962
H
	1	2	3	4	5	6	7	8	9	10	11	12

## Sheet: ANS BG 01
		Test Name BIS-ANS ID 1: ID 2: ID 3:													2018.02.15 05:38:08
					Calc. Range Start 1	1		Stop 1	1			Calc. Range Start 2	0		Stop 2	0
Well	Cont.	CH	Cycles	2	3	4	5	6	7	8	9	10	11	12	13	14	15	16	17	18	19	20	21	22	23	24	25	26	27	28	29	30	31	32	33	34	35	36	37	38	39	40	41	42	43	44	45	46	47
		t	0
		C	0
B02	X7	1	5360
B03	X8	1	5821
B04	X9	1	5900
B05	X10	1	5833
B06	X11	1	5668
B07	X12	1	7334
B08	X1	1	457
C02	X13	1	5313
C03	X14	1	5775
C04	X15	1	5650
C05	X16	1	5976
C06	X17	1	6558
C07	X18	1	6015
C08	X2	1	644
D02	X19	1	5440
D03	X20	1	5037
D04	X21	1	5720
D05	X22	1	5594
D06	X23	1	5728
D07	X24	1	6269
D08	X3	1	627
E02	X25	1	5472
E03	X26	1	6067
E04	X27	1	5902
E05	X28	1	5672
E06	X29	1	5669
E07	X30	1	6136
E08	X4	1	643
F02	X31	1	5088
F03	X32	1	5723
F04	X33	1	5474
F05	X34	1	5217
F06	X35	1	5550
F07	X36	1	6189
F08	X5	1	649
G02	X37	1	5052
G03	X38	1	5742
G04	X39	1	5801
G05	X40	1	5939
G06	X41	1	5728
G07	X42	1	4929
G08	X6	1	684
[truncated: 203 more columns]

## Sheet: ANS BG 02
NOVOstar				Test Name:	BIS-ANS			2018.02.15 05:38:08
BMG Labtechnologies				ID 1,2,3:
Fluorescence, plate mode							Kinetic window		1	2	3	4
Meas. plate		COSTAR 3695 96					No. of cycles		1	-	-	-
							Cycle time [s]		42	-	-	-
Gain		1107					Meas. start time [s]		0	-	-	-
Excitation filter		405					No. of flashes		30	-	-	-
Emission filter		520
Pos. delay [s]		0.2					Additional shaking 3s before first cycle
Reading direct.		1					Calculation Start1 1 Stop1 1				Start2 0 Stop2 0
Comment
	Calculation:								Channel	Table content
	Table 1										0.0795	0.0724
A
B		5360	5821	5900	5833	5668	7334	457
C		5313	5775	5650	5976	6558	6015	644
D		5440	5037	5720	5594	5728	6269	627
E		5472	6067	5902	5672	5669	6136	643
F		5088	5723	5474	5217	5550	6189	649
G		5052	5742	5801	5939	5728	4929	684
H
	1	2	3	4	5	6	7	8	9	10	11	12
