# Supplementary material for: Application of BisANS fluorescent dye for developing a novel protein assay
Source: PLoS One. 2019 Apr 19;14(4):e0215863. doi: 10.1371/journal.pone.0215863 (PMC6474611; doi:10.1371/journal.pone.0215863)
Supplement: S1 Dataset — All raw data from the study is provided in the RAW data.zip supplementary information. (ZIP) [file pone.0215863.s001.zip › RAW data/BisANS Qubit 6 mg.xlsx]

## Sheet: Munka1
			Rotifer = Philodina acuticornis
			Yeast = Sacharomyces ceravisie							n=12 (eppendorf tube)
	BisANS							Qubit
		Rotifer	1.72313	(from 4 samples)	Yeast	1.0649			Rotifer	1.85	(from 4 samples)	Yeast	1.43
			1.45531	(from 4 samples)		1.13819				1.86	(from 4 samples)		1.04
			1.58735	(from 4 samples)		1.10346				1.21	(from 4 samples)		1.14
		Mean	1.58859			1.10218			Mean	1.64			1.20333
		SD	0.133915			0.0366588			SD	0.372424			0.202567
		SEM	0.0773159			0.021165			SEM	0.215019			0.116952
					Mean	SEM
			Rotifer	BisANS	1.58859	0.0773159
				Qubit	1.64	0.116952
			Yeast	BisANS	1.10218	0.021165
				Qubit	1.20333	0.116952
			Protein concentration (mg/ml)
