# Supplementary material for: Application of BisANS fluorescent dye for developing a novel protein assay
Source: PLoS One. 2019 Apr 19;14(4):e0215863. doi: 10.1371/journal.pone.0215863 (PMC6474611; doi:10.1371/journal.pone.0215863)
Supplement: S1 Dataset — All raw data from the study is provided in the RAW data.zip supplementary information. (ZIP) [file pone.0215863.s001.zip › RAW data/Bradford calibration.xlsx]

## Sheet: Munka1
				Mean BG
	0.5543	0.5463	0.5473	0.5493
			1	2	3	4	5	6	7	8	9	10	11	12	13	14	15
S			0.7759	0.8342	0.8705	1.0171	1.05	0.172	1.2023		1.2048				1.5572	1.5986	1.618
		0	10	20	30	40	50	60	70	80	90	100	110	120	130	140	150
S - BG		1e-05	0.2266	0.2849	0.3212	0.4678	0.5007		0.653		0.6555				1.0079	1.0493	1.0687
							Mean	Mean - BG
	1.7883	1.9698	1.8803	1.6747	1.9527	1.6673	1.82218	1.27288	172.846
	0.6871	0.702	0.6956	0.6886	0.642	0.6353	0.6751	0.1258	-0.954545
	0.5631	0.5583	0.5606	0.5666	0.5559	0.5578	0.560383	0.0110833	-18.3359
