# Supplementary material for: Application of BisANS fluorescent dye for developing a novel protein assay
Source: PLoS One. 2019 Apr 19;14(4):e0215863. doi: 10.1371/journal.pone.0215863 (PMC6474611; doi:10.1371/journal.pone.0215863)
Supplement: S1 Dataset — All raw data from the study is provided in the RAW data.zip supplementary information. (ZIP) [file pone.0215863.s001.zip › RAW data/pH determination.xlsx]

## Sheet: Munka1
									pH 4.5	pH 6.5	pH 8		** < 0.01	*** < 0.001
		pH determination							7483.62	6990.75	6042.12		compared to pH 6.5
		Blanc			BSA (6 mg/ml)
		pH 4.5	pH 6.5	pH 8	pH 4.5	pH 6.5	pH 8
		645	634	643	7426	6987	6123
		634	645	645	7523	7002	5987
		642	643	629	7632	6989	5989
		642	642	634	7356	7010	6003
		644	645	637	7456	7001	6104
		652	642	627	7397	6987	6132
		637	639	617	7628	6945	5997
		632	651	643	7451	7005	6002
	Mean	641	642.625	634.375	7483.62	6990.75	6042.12
	SD	6.26099	4.7592	9.3372	98.8938	19.7636	62.7002
	SEM	2.21359	1.68263	3.3012	34.9642	6.98749	22.1679
